# Supplementary material for: Cellular mechanical properties in response to environmental viscosity imaged by Brillouin Microscopy
Source: Commun Biol. 2025 Nov 24;8:1645. doi: 10.1038/s42003-025-09032-5 (PMC12644817; doi:10.1038/s42003-025-09032-5)
Supplement: Supplementary file 4 — Supplementary Data [file 42003_2025_9032_MOESM4_ESM.xlsx]

## Sheet: Fig 1
Figure 1B																		Figure 1B
Lower panel: BM spectra																		Upper panel: SBM spectra
Methanol		Water		Cell Medium		N2		S3		LV medium		HV medium						Methanol		Water		Cell Medium		N2		S3		LV medium		HV medium
Frequency (GHz)	Intensity(AU)	Frequency (GHz)	Intensity(AU)	Frequency (GHz)	Intensity(AU)	Frequency (GHz)	Intensity(AU)	Frequency (GHz)	Intensity(AU)	Frequency (GHz)	Intensity(AU)	Frequency (GHz)	Intensity(AU)					Frequency (GHz)	Intensity(AU)	Frequency (GHz)	Intensity(AU)	Frequency (GHz)	Intensity(AU)	Frequency (GHz)	Intensity(AU)	Frequency (GHz)	Intensity(AU)	Frequency (GHz)	Intensity(AU)	Frequency (GHz)	Intensity(AU)
3.70698	3031.84	4.22121	1062.8	4.31565	1058.59	3.95947	2502.4	3.70698	230.743	4.29406	1192.32	4.42555	1073.87					5.67626	0.21936	7.13541	0.208364	7.19165	0.189526	6.84339	0.230626	6.68971	0.209973	7.21406	0.16163	7.22388	0.174522
3.96298	3610.11	4.47721	1715.17	4.57165	1821.56	4.21547	6045.24	3.96298	636.716	4.55006	2220.15	4.68155	1774.11					5.65355	0.215984	7.11279	0.213224	7.16914	0.194705	6.82034	0.231755	6.66382	0.212657	7.19147	0.164243	7.20135	0.176404
4.21898	5184.71	4.73321	3040.26	4.82765	3113	4.47147	11328	4.21898	2579.49	4.80606	3969.98	4.93755	2899.62					5.63076	0.226642	7.09009	0.206008	7.14653	0.19306	6.79727	0.236148	6.63806	0.217177	7.16884	0.15961	7.17874	0.171479
4.47498	8428.07	4.98921	5753.13	5.08365	5534.82	4.72747	20380.6	4.47498	7341.82	5.06206	7507.96	5.19355	5006.46					5.60803	0.223921	7.06747	0.219005	7.12397	0.191145	6.77427	0.240687	6.61215	0.223036	7.14628	0.164727	7.15622	0.182712
4.73098	16979	5.24521	12161.9	5.33965	11003.5	4.98347	36503.2	4.73098	14511.7	5.31806	15875.4	5.44955	9570.68					5.58521	0.221219	7.04475	0.230985	7.1014	0.198127	6.75117	0.237239	6.5862	0.225686	7.12363	0.171383	7.13358	0.181731
4.98698	47088.6	5.50121	27418.5	5.59565	24660.2	5.23947	66063.8	4.98698	22224	5.57406	35665.6	5.70555	19897					5.56253	0.227211	7.02205	0.22785	7.07876	0.191629	6.72804	0.261655	6.56038	0.22852	7.10094	0.173571	7.11096	0.187861
5.24298	123709	5.75721	55488.2	5.85165	51508.9	5.49547	113116	5.24298	28060.5	5.83006	65001.8	5.96155	38045.6					5.53972	0.23267	6.99944	0.223072	7.05625	0.202632	6.70507	0.271365	6.53452	0.235683	7.07838	0.174989	7.08845	0.185805
5.49898	157343	6.01321	67685.1	6.10765	69515	5.75147	151147	5.49898	28992.2	6.08606	69925.3	6.21755	48157.7					5.51693	0.227435	6.97674	0.205662	7.03366	0.201253	6.68198	0.273286	6.50861	0.241326	7.05577	0.180537	7.06588	0.200375
5.75498	83711.9	6.26921	42776.7	6.36365	47878.2	6.00747	145951	5.75498	25397.5	6.34206	40959.6	6.47355	33804					5.49418	0.230383	6.95402	0.232137	7.01104	0.204027	6.65888	0.276857	6.48273	0.249062	7.03311	0.173897	7.04323	0.193899
6.01098	31261.6	6.52521	19267.8	6.61965	22350.6	6.26347	100097	6.01098	20701.4	6.59806	18875.8	6.72955	17270.3					5.47141	0.236263	6.93132	0.232657	6.98843	0.200812	6.63581	0.294677	6.45686	0.252539	7.01047	0.17876	7.02064	0.203043
6.26698	13336.2	6.78121	9192.24	6.87565	10692.8	6.51947	55314.9	6.26698	16729.5	6.85406	9297.71	6.98555	8805.94					5.4487	0.231215	6.90874	0.231225	6.96598	0.201925	6.61287	0.302886	6.43097	0.255129	6.98795	0.17318	6.99816	0.203688
6.52298	6894.02	7.03721	4958.57	7.13165	6011.42	6.77547	29575	6.52298	13853.2	7.11006	5406.63	7.24155	5438.62					5.42589	0.237526	6.88604	0.229541	6.94337	0.219021	6.58977	0.321942	6.4051	0.261315	6.96532	0.17418	6.97554	0.199022
6.77898	4004.69	7.29321	3173.67	7.38765	4093.26	7.03147	16277.3	6.77898	11975.9	7.36606	3885.81	7.49755	4220.73					5.40316	0.233038	6.86337	0.228593	6.9208	0.208189	6.56672	0.321857	6.3792	0.269786	6.94271	0.195498	6.95298	0.216205
7.03498	2455	7.54921	2659.63	7.64365	3604.5	7.28747	9455.44	7.03498	10771.6	7.62206	3729.88	7.75355	4373.71					5.38037	0.243637	6.84061	0.236428	6.89813	0.223809	6.54354	0.335083	6.35336	0.280365	6.91997	0.187345	6.9303	0.223138
7.29098	1668.87	7.80521	2996.75	7.89965	4371.94	7.54347	6471.02	7.29098	10186.6	7.87806	4944.97	8.00955	6134.74					5.35773	0.24411	6.81817	0.24136	6.87578	0.217843	6.52075	0.356633	6.32743	0.283449	6.8976	0.20046	6.90795	0.225655
7.54698	1224.33	8.06121	4530.83	8.15565	6979.02	7.79947	6307.86	7.54698	10059.5	8.13406	8654.9	8.26555	11528.4					5.33497	0.22985	6.79544	0.231699	6.85316	0.229531	6.49763	0.371352	6.30167	0.288911	6.87491	0.202727	6.88531	0.229343
7.80298	964.656	8.31721	8739.68	8.41165	14520.6	8.05547	8838.42	7.80298	10343.1	8.39006	18951.1	8.52155	24588.9					5.31218	0.248924	6.77275	0.261668	6.83058	0.230798	6.47454	0.391627	6.27579	0.301304	6.8523	0.208193	6.86268	0.241028
8.05898	820.72	8.57321	20728.1	8.66765	34308.7	8.31147	14678.4	8.05898	11182.8	8.64606	43443.1	8.77755	42762.9					5.28953	0.245265	6.75019	0.255209	6.80813	0.235947	6.45164	0.418092	6.24981	0.310091	6.82981	0.204333	6.84024	0.249217
8.31498	768.854	8.82921	45963.8	8.92365	62008.1	8.56747	26979.1	8.31498	12432.4	8.90206	69172	9.03355	44092.3					5.26673	0.251833	6.7275	0.261819	6.7855	0.233588	6.42855	0.436716	6.22417	0.316707	6.80715	0.212237	6.81765	0.254044
8.57098	722.468	9.08521	64471.4	9.17965	60802.4	8.82347	51984.9	8.57098	14424.5	9.15806	60521.9	9.28955	28020.4					5.24397	0.255887	6.70478	0.250405	6.76291	0.239287	6.40543	0.444133	6.19824	0.326527	6.78447	0.212115	6.79501	0.258559
8.82698	802.846	9.34121	48399.1	9.43565	35546.7	9.07947	94468.1	8.82698	17576.4	9.41406	34487.6	9.54555	15087.2					5.22121	0.25562	6.68214	0.262589	6.74034	0.255384	6.38238	0.468297	6.17236	0.337737	6.76186	0.217508	6.77244	0.262102
9.08298	837.016	9.59721	25683.3	9.69165	17960.1	9.33547	138264	9.08298	22121.9	9.67006	17464.6	9.80155	8196.23					5.19849	0.266926	6.65944	0.274622	6.71776	0.250376	6.35933	0.5083	6.14659	0.348489	6.73924	0.223092	6.74988	0.276883
9.33898	961.772	9.85321	12919.4	9.94765	9386.95	9.59147	143673	9.33898	28000.8	9.92606	9092.9	10.0576	4827.64					5.1756	0.258832	6.63671	0.284967	6.69512	0.263435	6.33618	0.523092	6.12062	0.355492	6.71659	0.243147	6.72723	0.285234
9.59498	1256.86	10.1092	6762.88	10.2036	5319.99	9.84747	111396	9.59498	33550.7	10.1821	5116.57	10.3136	3057.11					5.15284	0.249905	6.61411	0.274415	6.67264	0.260586	6.31322	0.552004	6.0948	0.372299	6.69405	0.241824	6.70471	0.30266
9.85098	1658.26	10.3652	3728.31	10.4596	3186.98	10.1035	70900	9.85098	35921.1	10.4381	3027.68	10.5696	1960.05					5.13019	0.270634	6.5914	0.292933	6.65001	0.287435	6.29013	0.585843	6.0689	0.381436	6.67138	0.248411	6.6821	0.314202
10.107	2506.72	10.6212	2176.6	10.7156	1976.34	10.3595	42041.4	10.107	32719.1	10.6941	1775.34	10.8256	1350.43					5.10734	0.271835	6.56874	0.300584	6.62747	0.287682	6.26709	0.61188	6.04297	0.394611	6.64876	0.24316	6.65954	0.325373
10.363	3865.88	10.8772	1320.72			10.6155	24392.3	10.363	24836.8									5.08458	0.281914	6.54601	0.307503	6.60483	0.283605	6.24397	0.661063	6.0172	0.402626	6.62609	0.262948	6.6369	0.332714
10.619	6626.66					10.8715	14395.1	10.619	16083.3									5.06193	0.280134	6.52348	0.317973	6.58241	0.302548	6.22106	0.695142	5.99127	0.4159	6.60363	0.270358	6.61444	0.353891
10.875	13682.5					11.1275	8136.98	10.875	8829.79									5.03923	0.306973	6.50086	0.328052	6.55986	0.321764	6.19804	0.736843	5.96541	0.4282	6.58105	0.282253	6.59193	0.374117
11.131	37669.3					11.3835	4073.79	11.131	4226.78									5.01641	0.306796	6.47812	0.33506	6.53724	0.339055	6.17493	0.775379	5.9395	0.444284	6.55839	0.302374	6.56929	0.39205
11.387	103959							11.387	2009.47									4.99367	0.321464	6.4555	0.346261	6.5147	0.345738	6.1519	0.82357	5.91375	0.456115	6.53582	0.316799	6.54676	0.414638
11.643	149317							11.643	1056.72									4.97095	0.344411	6.43285	0.366395	6.49218	0.369596	6.1289	0.900141	5.88795	0.467084	6.51325	0.333468	6.5242	0.448325
	96795.5																	4.94825	0.363545	6.41014	0.386226	6.46954	0.378342	6.10576	0.951685	5.86194	0.481839	6.49058	0.339759	6.50155	0.48117
	41382.4																	4.92538	0.392329	6.38744	0.392603	6.44693	0.397686	6.0827	1.0024	5.83622	0.494017	6.46791	0.36319	6.47898	0.504637
	18402.1																	4.90264	0.388723	6.36488	0.422173	6.42452	0.423361	6.05978	1.05684	5.8103	0.504683	6.44546	0.381293	6.45651	0.545217
	9113.19																	4.87988	0.41907	6.34205	0.436148	6.40176	0.440455	6.03654	1.14913	5.78435	0.519057	6.42266	0.420235	6.4338	0.579688
	4830.8																	4.85706	0.449513	6.31944	0.471802	6.37921	0.481963	6.0135	1.22829	5.75862	0.532763	6.40006	0.443821	6.4112	0.625635
	2994.66																	4.83443	0.496792	6.2968	0.501054	6.35669	0.51868	5.99052	1.29591	5.73261	0.546823	6.3775	0.472697	6.38871	0.689567
	1706.22																	4.81161	0.548731	6.27414	0.521145	6.33418	0.569343	5.96748	1.39501	5.70674	0.556433	6.35491	0.512402	6.36613	0.737919
																		4.78886	0.623403	6.25145	0.570553	6.31158	0.616435	5.94439	1.46262	5.68097	0.570975	6.33226	0.557695	6.34355	0.799584
																		4.76621	0.71152	6.22889	0.618504	6.28911	0.653968	5.92144	1.54778	5.65505	0.581106	6.30977	0.603523	6.32107	0.865682
																		4.74345	0.813469	6.20621	0.66993	6.26652	0.717285	5.8984	1.62378	5.62925	0.587102	6.28715	0.659473	6.29848	0.947458
																		4.72071	0.954735	6.18361	0.732095	6.24403	0.796932	5.8754	1.70542	5.60347	0.590808	6.26461	0.729601	6.27598	1.03001
																		4.69796	1.13268	6.16089	0.796034	6.22137	0.874862	5.8523	1.78118	5.57758	0.602813	6.24195	0.817961	6.25334	1.10998
																		4.67527	1.37494	6.13829	0.891594	6.19889	0.979181	5.82929	1.83985	5.55174	0.606132	6.21936	0.891501	6.23081	1.19742
																		4.65245	1.62773	6.11565	0.989917	6.17636	1.07519	5.80627	1.89134	5.52585	0.607513	6.19681	1.01097	6.20827	1.27706
																		4.62973	1.90567	6.09296	1.09496	6.15375	1.20372	5.7832	1.90952	5.50009	0.612038	6.17417	1.12167	6.1857	1.35682
																		4.60697	2.13527	6.07027	1.2063	6.13117	1.32835	5.76012	1.92	5.47449	0.613305	6.15153	1.25534	6.16309	1.40737
																		4.58418	2.19651	6.04759	1.33948	6.10862	1.47386	5.73709	1.92674	5.44828	0.607299	6.12893	1.39144	6.14051	1.46229
																		4.56138	2.06998	6.02492	1.47281	6.08603	1.60182	5.71404	1.91704	5.42246	0.604495	6.1063	1.53355	6.11793	1.4708
																		4.53864	1.81321	6.00224	1.60413	6.06342	1.7251	5.69092	1.87901	5.39645	0.603498	6.08364	1.66918	6.09532	1.45539
																		4.51598	1.51023	5.97965	1.71328	6.04099	1.78683	5.66799	1.82701	5.37076	0.596377	6.06117	1.78757	6.07283	1.41166
																		4.49317	1.23918	5.95687	1.79418	6.01831	1.83471	5.64483	1.76698	5.34486	0.584696	6.03842	1.8478	6.05018	1.35915
																		4.47034	1.02486	5.93424	1.82326	5.99576	1.81365	5.62187	1.68764	5.31892	0.579437	6.01589	1.87554	6.02765	1.28511
																		4.44768	0.84408	5.9116	1.80184	5.97319	1.76387	5.5988	1.59895	5.29313	0.568624	5.99325	1.84189	6.00508	1.19934
																		4.42493	0.725984	5.88892	1.73363	5.9506	1.66762	5.5757	1.55595	5.26716	0.556677	5.97061	1.75578	5.98246	1.10167
																		4.40208	0.635186	5.86621	1.63353	5.928	1.5373	5.55264	1.45176	5.24138	0.543908	5.94801	1.64814	5.95988	1.01697
																		4.37947	0.550482	5.84363	1.50763	5.90554	1.40454	5.52972	1.38019	5.21547	0.538743	5.92549	1.4938	5.93739	0.941407
																		4.3567	0.499668	5.82092	1.37207	5.88294	1.268	5.50657	1.28567	5.18964	0.522214	5.90282	1.35115	5.91475	0.845229
																		4.33387	0.470769	5.79826	1.2376	5.86036	1.13418	5.48351	1.21558	5.16377	0.506866	5.88019	1.21583	5.89218	0.795955
																		4.31109	0.419166	5.77561	1.10787	5.8378	1.01888	5.46046	1.11709	5.13781	0.496164	5.85758	1.08586	5.86962	0.717752
																		4.28836	0.378157	5.75292	1.00072	5.8152	0.921187	5.4374	1.04968	5.11205	0.48372	5.835	0.967177	5.84702	0.661546
																		4.26559	0.361008	5.73025	0.90054	5.79264	0.819889	5.41437	0.995551	5.08611	0.472514	5.81234	0.857294	5.82445	0.61062
																		4.24276	0.339364	5.70745	0.815201	5.76996	0.745122	5.39119	0.930016	5.06017	0.457106	5.78963	0.775548	5.80174	0.57186
																		4.22002	0.329203	5.68492	0.739311	5.74752	0.681015	5.36829	0.88816	5.03443	0.443804	5.76714	0.694654	5.77933	0.524583
																		4.19734	0.298978	5.66222	0.672013	5.7249	0.621469	5.34519	0.834773	5.00845	0.435368	5.7445	0.639352	5.75672	0.482256
																		4.17456	0.291528	5.63951	0.62216	5.70234	0.580619	5.32209	0.776154	4.98263	0.42111	5.72185	0.574403	5.73408	0.464639
																		4.15191	0.29062	5.61706	0.570162	5.67996	0.524843	5.29921	0.71866	4.95691	0.404243	5.69947	0.533533	5.71171	0.428195
																		4.12916	0.286816	5.59435	0.527334	5.65734	0.49244	5.27616	0.693328	4.93095	0.394581	5.67681	0.479696	5.68911	0.402928
																		4.10639	0.268884	5.57158	0.499886	5.63469	0.452076	5.25298	0.648474	4.90513	0.384356	5.65408	0.455956	5.66645	0.372699
																		4.08359	0.272938	5.54895	0.471467	5.61213	0.436352	5.22995	0.615845	4.87925	0.373809	5.63152	0.4227	5.6439	0.358221
																		4.06089	0.275928	5.52636	0.449016	5.58965	0.420798	5.20698	0.586053	4.85344	0.363179	5.60898	0.404932	5.6214	0.34046
																		4.03813	0.267959	5.50369	0.414747	5.56706	0.383495	5.18388	0.553851	4.8275	0.351312	5.58633	0.371333	5.59876	0.321326
																		4.0153	0.259299	5.48094	0.407442	5.54441	0.373923	5.16078	0.541609	4.80159	0.344868	5.56362	0.349834	5.57615	0.315838
																		3.99258	0.253972	5.45824	0.389677	5.52184	0.348788	5.13772	0.503073	4.77574	0.334026	5.54103	0.339348	5.55358	0.30747
																		3.96973	0.247098	5.43562	0.358307	5.49928	0.345978	5.1147	0.479641	4.7498	0.324166	5.51845	0.31927	5.531	0.288337
																		3.94698	0.236589	5.41286	0.345833	5.47666	0.325008	5.09157	0.457086	4.72405	0.31688	5.49575	0.300998	5.50836	0.276169
																		3.92428	0.230975	5.39018	0.346086	5.45407	0.313558	5.0685	0.431344	4.69814	0.305328	5.47313	0.285237	5.48576	0.26559
																		3.90152	0.242367	5.3676	0.321652	5.43163	0.305875	5.04558	0.410067	4.6722	0.303425	5.45064	0.275465	5.46331	0.262803
																		3.87867	0.247898	5.34487	0.318302	5.40898	0.275323	5.02242	0.394138	4.64652	0.29362	5.42793	0.272796	5.44065	0.261612
																		3.85597	0.229666	5.32218	0.319543	5.38638	0.28143	4.99937	0.37755	4.62057	0.288432	5.40529	0.271062	5.41806	0.242916
																		3.83332	0.229676	5.29969	0.30826	5.36397	0.279137	4.97647	0.365958	4.59474	0.278833	5.38286	0.25492	5.39566	0.263596
																		3.81057	0.238694	5.27696	0.301864	5.3414	0.266765	4.9534	0.349352	4.56894	0.273467	5.36021	0.24828	5.37304	0.235845
																		3.78776	0.233022	5.25428	0.280542	5.31876	0.2646	4.93031	0.334698	4.543	0.268524	5.33756	0.234644	5.35044	0.229373
																		3.76505	0.226105	5.23162	0.284668	5.29624	0.265228	4.90729	0.334398	4.5172	0.26421	5.31498	0.234526	5.32789	0.232275
																		3.74234	0.231824	5.20898	0.269759	5.27365	0.260211	4.88424	0.331366	4.49121	0.260524	5.29237	0.22555	5.30531	0.229238
																		3.71943	0.224566	5.18627	0.283352	5.25104	0.248793	4.86112	0.309093	4.46542	0.251382	5.26972	0.214408	5.28269	0.232785
																		3.69668	0.232986	5.16358	0.276514	5.22848	0.250412	4.83807	0.299875	4.43946	0.246806	5.2471	0.221354	5.2601	0.218775
																		3.67402	0.223894	5.14092	0.26766	5.2059	0.234934	4.81502	0.293839	4.41361	0.241382	5.22449	0.215181	5.23753	0.211753
																		3.65116	0.238102	5.11828	0.262612	5.18333	0.234019	4.79199	0.286353	4.38784	0.235432	5.20187	0.211203	5.21499	0.21657
																		3.62839	0.233058	5.09552	0.274468	5.16068	0.229705	4.76884	0.27409	4.36184	0.233411	5.17921	0.209404	5.19232	0.210499
																		3.60576	0.218067	5.07287	0.262514	5.13817	0.223681	4.74584	0.264187	4.33617	0.2245	5.1566	0.198071	5.16978	0.199483
																		3.58298	0.23319	5.05033	0.260174	5.11567	0.228007	4.72287	0.254914	4.31026	0.224829	5.13406	0.198637	5.14728	0.189941
																		3.5602	0.223875	5.02754	0.248809	5.09302	0.222937	4.69971	0.246945	4.28431	0.219628	5.11137	0.190852	5.1246	0.201224
																		3.53752	0.223417	5.00503	0.24981	5.07059	0.229373	4.67679	0.248348	4.25862	0.219953	5.0889	0.198976	5.10217	0.202698
																		3.51479	0.216629	4.98235	0.256278	5.048	0.222157	4.65372	0.240537	4.23269	0.213253	5.06626	0.199908	5.07956	0.203593
																		3.49198	0.221532	4.95964	0.238872	5.0254	0.219314	4.63065	0.22684	4.20673	0.20878	5.04366	0.193685	5.05697	0.191329
																		3.46921	0.227695	4.93696	0.246427	5.00283	0.216672	4.60759	0.233471	4.18092	0.210642	5.02102	0.1867	5.03439	0.191731
																		3.44646	0.23878	4.91436	0.24745	4.98033	0.221552	4.58462	0.231494	4.15492	0.203263	4.99847	0.178816	5.01188	0.199694
																		3.42419	0.226796	4.89185	0.241159	4.95794	0.211467	4.56168	0.229467	4.12929	0.197051	4.976	0.17772	4.98943	0.197611
Figure 1C
	Methanol	Water	Cell Medium	LV medium	HV medium	N2	S3
SBM [GHz]	0.236041	0.420405	0.425992	0.419008	0.526554	0.789132	1.51821
error on SBM [GHz]	0.00838017	0.0111736	0.0125702	0.0125702	0.0167603	0.0391074	0.0726281
BM [GHz]	0.58635	0.682185	0.678072	0.683257	0.73822	0.915657	1.53081
error on BM [GHz]	0.0101577	0.0174614	0.0177459	0.0163271	0.0211365	0.0235272	0.0437733
Figure 1D
	Methanol	Water	HV medium	N2				Methanol	Water	HV medium	N2
Gamma_B SBM [GHz]	0.236041	0.420405	0.526554	0.789132			Bshift SBM [GHz]	4.50273	5.99253	6.20455	5.74955
error [GHz]	0.00838017	0.0111736	0.0167603	0.0391074			error [GHz]	0.00354545	0.00354545	0.00472727	0.00945455
Gamma_experimental BM [GHz]	0.58635	0.682185	0.73822	0.915657			Bshift BM [GHz]	4.4898	6.0132	6.21755	5.75147
error [GHz]	0.0101577	0.0174614	0.0211365	0.0235272			error [GHz]	0.0055	0.0092	0.0111	0.0068
Figure 1E	Water	Medium RT	Medium 37°C	LV medium RT	LV medium 37°C	HV medium RT	HV medium 37°C
Gamma_B corrected [GHz]	0.427423	0.420827	0.347438	0.429132	0.330026	0.512136	0.443569
error [GHz]	0.0278691	0.0285936	0.0318518	0.0259958	0.0300988	0.0304673	0.0269286
Figure 1F
Theoretical values from literature [cP]	0.98	2.47	1.84	2.47	1.84	2.47
Experimental values [cP]	1.21009	2.7558	2.29337	2.73719	2.12163	2.8191

## Sheet: Fig 2
Figure 2B
After 1 hr at RT	MCF10A LV dead cells	MCF10A LV live cells	MCF10A HV dead cells	MCF10A HV live cells		MDA-MB-231 LV dead cells	MDA-MB-231 LV live cells	MDA-MB-231 HV dead cells	MDA-MB-231 HV live cells
	6	718	9	452		3	138	4	222
	3	449	9	637		21	160	3	210
	4	354	15	545		17	195	40	225
	5	451	9	414		6	131	18	204
	2	425	13	280		2	142	6	120
	5	281	13	303		2	138	5	106
RT control cells	MCF10A LV dead cells	MCF10A LV live cells	MCF10A HV dead cells	MCF10A HV live cells		MDA-MB-231 LV dead cells	MDA-MB-231 LV live cells	MDA-MB-231 HV dead cells	MDA-MB-231 HV live cells
	6	718	9	452		9	468	11	571
	3	449	9	637		3	453	18	323
	4	354	15	545		6	391	7	301
	5	451	9	414		4	394	14	345
	2	425	13	280		12	298	12	200
	5	281	13	303		2	297	8	214
Non-disturbed cells	MCF10A LV dead cells	MCF10A LV live cells	MCF10A HV dead cells	MCF10A HV live cells		MDA-MB-231 LV dead cells	MDA-MB-231 LV live cells	MDA-MB-231 HV dead cells	MDA-MB-231 HV live cells
	4	898	6	576		16	476	7	405
	4	717	8	695		14	566	14	548
	8	245	7	513		5	319	22	440
	13	370	6	491		5	427	19	264
	6	301	9	164		10	253	5	202
	5	368	10	240		3	288	10	227
Figure 2C Osomolarity [mOsm]
MCF10A LV	336	328	331
MCF10A HV	333	331	338
MDA-MB-231 LV	332	335	328
MDA-MB-231 HV	328	337	332

## Sheet: Fig 3
Figure 3B
Nuclear Brillouin shifts [GHz]
MCF10A LV		6.3487	6.3395	6.3443	6.3527	6.3312	6.318	6.3706	6.3558	6.3646	6.3882	6.3558
MCF10A HV		6.3359	6.3493	6.3298	6.4109	6.3453	6.3351	6.4327	6.342	6.3418	6.3381	6.3429	6.3445	6.3778	6.3778	6.3501	6.3521	6.3413	6.3215	6.3124	6.399	6.3237
MDA-MB-231 LV		6.3075	6.2678	6.2906	6.32	6.3347	6.3686	6.3254	6.3373	6.3682	6.3113	6.3375	6.3348	6.3198	6.3204	6.2832	6.3551	6.3516	6.3244	6.3431	6.382	6.3628	6.3379	6.3338	6.2992	6.3061	6.3397	6.2792	6.2693	6.2493	6.2697	6.2759
MDA-MB-231 HV		6.3526	6.3289	6.3614	6.3741	6.3557	6.3659	6.3546	6.3672	6.3665	6.3653	6.3905	6.3528	6.3779	6.3608	6.373	6.3424	6.3489	6.351	6.3585	6.3949	6.3899	6.359	6.3476	6.3873	6.3503	6.3515	6.3674	6.3403	6.3424
Nuclear Brillouin FWHM, corrected [GHz]
MCF10A LV		0.733877	0.915492	0.957611	0.996324	0.746083	0.794482	0.790393	0.800454	0.843413	0.792515	0.938062
MCF10A HV		0.731922	0.745136	0.749286	0.752184	0.957869	0.823195	0.761395	0.809346	0.741482	0.588628	0.625308	0.829792	0.56249	0.738233	0.771608	0.708792	0.76125	0.723948	0.813217	0.676102	0.732901
MDA-MB-231 LV		0.937962	0.752322	0.727865	0.666505	0.949494	0.795171	0.860484	0.872498	0.7884	0.774221	0.83377	0.697516	0.652135	0.656815	0.704565	0.789198	0.841474	0.65632	0.755403	0.633192	0.732489	0.658857	0.5972	0.664333	0.658929	0.671981	0.730289	0.674458	0.615275	0.756486	0.617646
MDA-MB-231 HV		0.660803	0.707837	0.79774	0.794395	0.640669	0.798014	0.720875	0.66086	0.639251	0.646546	0.710921	0.676175	0.665942	0.71548	0.724467	0.687284	0.76414	0.548607	0.60484	0.637939	0.711323	0.705502	0.635025	0.679399	0.672267	0.776133	0.676745	0.736742	0.570916

## Sheet: Supplementary Figure S1
Brillouin shift
6.02374	6.02076	6.02466	6.00681	6.02396	5.99999	6.02677	6.02031	6.01607	6.01873	6.01385	6.02239	6.02481	6.01361	6.01134	6.03294	6.00828	6.01516	6.00121	6.01037	6.02495	6.00906	6.01016	6.02056	6.01981	5.99468	6.01171	6.00308	6.00691	6.01055	6.00928	6.03224	6.01523	5.99705	6.0089	6.02764	6.01051	6.00461	6.0222	6.00828	6.01893	6.00694	6.00456	6.01381	6.00193	6.02193	6.01208	6.01885	6.00201	6.01739
Brillouin FWHM
0.742857	0.695689	0.72042	0.733233	0.749229	0.725003	0.71332	0.672217	0.702745	0.711363	0.698811	0.701827	0.715237	0.72225	0.743641	0.719612	0.691852	0.706985	0.693822	0.699669	0.720856	0.675255	0.729805	0.709559	0.705588	0.740043	0.703103	0.724652	0.724444	0.689117	0.696667	0.738667	0.699424	0.702628	0.743399	0.707775	0.722551	0.73597	0.748444	0.736985	0.708982	0.711224	0.729295	0.723146	0.752078	0.70313	0.707964	0.691539	0.752098	0.710966
[truncated: 450 more columns]

## Sheet: Supplementary Figure S2
	Methanol	Water	HV medium	N2
Gamma_B SBM [GHz]	0.236041	0.420405	0.526554	0.789132
error [GHz]	0.00838017	0.0111736	0.0167603	0.0391074
Gamma_experimental BM [GHz]	0.7066	0.8066	0.857	1.0763
error [GHz]	0.02	0.02	0.03	0.02

## Sheet: Supplementary Figure S3
Figure S3A
BM data (y axis) [GHz]							errors [GHz]
	methanol	water	HV	N2			methanol	water	HV	N2
day = 1	4.4898	6.0132	6.21755	5.75147			0.0055	0.0092	0.0111	0.0068
day = 2	4.4899	6.0156	6.2458	5.7376			0.0065	0.0109	0.0134	0.011
day = 3	4.4898	6.0118	6.2392	5.7644			0.008	0.0117	0.0143	0.007
SBM data (x axis) [GHz]							errors [GHz]
	methanol	water	HV	N2			methanol	water	HV	N2
	4.50273	5.99253	6.20455	5.74955			0.00354545	0.00354545	0.00472727	0.00945455
Figure S3B
BM data (y axis) [GHz]							errors [GHz]
	methanol	water	HV	N2			methanol	water	HV	N2
day = 1	0.5863	0.6822	0.7382	0.9157			0.01	0.0175	0.0211	0.0235
day = 2	0.6653	0.7627	0.8429	0.9782			0.0137	0.0225	0.0274	0.0219
day = 3	0.7563	0.8279	0.887	1.1109			0.0265	0.0237	0.0293	0.0199
SBM data (x axis) [GHz]
	methanol	water	HV	N2			methanol	water	HV	N2
	0.236041	0.420405	0.526554	0.789132			0.00838017	0.0111736	0.0167603	0.0391074

## Sheet: Supplementary Figure S4
MCF10A 1 hr RT incubation - Area (um^2)								MDA-MB-231 1 hr RT incubation - Area (um^2)
MCF10A LV				MCF10A HV				MDA-MB-231 LV				MDA-MB-231 HV
Mean	STDEV	number of cells		Mean	STDEV	number of cells		Mean	STDEV	number of cells		Mean	STDEV	number of cells
433.471	230.882	138		384.285	197.423	186		313.196	136.702	138		389.86	164.676	222
426.719	206.144	185		373.301	167.263	209		327.369	159.215	160		405.49	192.549	210
368.136	140.568	169		368.35	184.229	257		320.497	128.813	195		435.667	205.328	225
383.058	181.066	190		389.965	166.931	142		351.015	178.766	131		412.995	176.2	204
479.301	245.585	123		417.659	184.076	126		345.866	126.899	142		403.983	196.03	120
413.597	228.966	129		425.776	195.694	107		303.391	113.948	138		406.236	125.536	106
MCF10A 1 hr RT incubation - Circularity								MDA-MB-231 1 hr RT incubation - Circularity
MCF10A LV				MCF10A HV				MDA-MB-231 LV				MDA-MB-231 HV
Mean	STDEV	number of cells		Mean	STDEV	number of cells		Mean	STDEV	number of cells		Mean	STDEV	number of cells
0.850086232	0.10957108	138		0.876623656	0.093283667	186		0.770142029	0.15676053	138		0.763394144	0.154801232	222
0.848751892	0.108838933	185		0.8721	0.0960441	209		0.744094375	0.16918545	160		0.782264286	0.145924628	210
0.861632544	0.096882045	169		0.865028794	0.096567585	257		0.723390769	0.169640909	195		0.764443556	0.162915992	225
0.857354737	0.099895294	190		0.863688732	0.10350608	142		0.707775573	0.163701343	131		0.783470588	0.148078837	204
0.839509756	0.10796013	123		0.84002381	0.10530697	126		0.807707042	0.137115609	142		0.7869075	0.149544525	120
0.860537984	0.097913969	129		0.845011215	0.118021764	107		0.814292029	0.133322765	138		0.818765094	0.125787542	106
MCF10A 1 hr RT incubation - aspect ratio								MDA-MB-231 1 hr RT incubation - aspect ratio
MCF10A LV				MCF10A HV				MDA-MB-231 LV				MDA-MB-231 HV
Mean	STDEV	number of cells		Mean	STDEV	number of cells		Mean	STDEV	number of cells		Mean	STDEV	number of cells
1.63768	0.7142147	138		1.4086	0.5349728	186		2.11594	1.06759	138		2.05405	1.05794	222
1.61622	0.6746632	185		1.47847	0.6360678	209		2.25	1.21831	160		1.9381	0.9438677	210
1.49112	0.5987919	169		1.45525	0.5580918	257		2.36923	1.14742	195		2.05778	1.12251	225
1.52105	0.5883156	190		1.51408	0.6272298	142		2.41221	1.12913	131		1.9902	1.01219	204
1.60163	0.6105606	123		1.5873	0.6231512	126		1.87324	0.8065262	142		2	1.06116	120
1.53488	0.5596666	129		1.57009	0.728298	107		1.85507	0.8064586	138		1.67925	0.7502021	106
MCF10A 1 hr RT control - Area (um^2)								MDA-MB-231 1 hr RT control - Area (um^2)
MCF10A LV				MCF10A HV				MDA-MB-231 LV				MDA-MB-231 HV
Mean	STDEV	number of cells		Mean	STDEV	number of cells		Mean	STDEV	number of cells		Mean	STDEV	number of cells
388.357	169.023	718		339.769	114.472	679		253.476	128.999	468		414.184	198.385	571
375.294	156.912	449		372.876	142.342	637		254.278	123.144	453		431.359	225.003	323
322.045	193.285	354		383.264	154.492	545		257.903	114.747	391		349.714	151.174	301
348.661	153.473	451		366.423	153.57	414		255.437	107.203	394		332.574	164.25	345
337.633	168.271	425		441.571	197.57	280		254.624	102.229	298		370.515	163.369	200
421.577	203.701	281		407.089	165.669	303		279.67	137.956	297		367.355	150.972	214
MCF10A 1 hr RT control - Circularity								MDA-MB-231 1 hr RT control - Circularity
MCF10A LV				MCF10A HV				MDA-MB-231 LV				MDA-MB-231 HV
Mean	STDEV	number of cells		Mean	STDEV	number of cells		Mean	STDEV	number of cells		Mean	STDEV	number of cells
0.844669499	0.104800674	718		0.855050074	0.094397361	679		0.845590385	0.136273178	468		0.749876007	0.157876419	571
0.852457016	0.092099745	449		0.847382732	0.095234671	637		0.821218543	0.146467336	453		0.738482972	0.163179487	323
0.866278531	0.106430445	354		0.831821284	0.108868418	545		0.837169565	0.125328096	391		0.788949502	0.136857014	301
0.843186475	0.10579662	451		0.836095652	0.101748087	414		0.819879949	0.138824914	394		0.808308406	0.135478209	345
0.845686118	0.106381501	425		0.835536071	0.101437064	280		0.821268792	0.14483041	298		0.795796	0.133098271	200
0.823823488	0.118108051	281		0.843252475	0.102001764	303		0.840989562	0.122472561	297		0.784063084	0.155327928	214
MCF10A 1 hr RT control - aspect ratio								MDA-MB-231 1 hr RT control - aspect ratio
MCF10A LV				MCF10A HV				MDA-MB-231 LV				MDA-MB-231 HV
Mean	STDEV	number of cells		Mean	STDEV	number of cells		Mean	STDEV	number of cells		Mean	STDEV	number of cells
1.56964	0.6596754	718		1.54639	0.612419	679		1.71368	0.8142632	468		2.01926	0.9740385	571
1.56125	0.5680592	449		1.58242	0.5999516	637		1.7947	0.8543321	453		2.10217	1.10845	323
1.52825	0.6302513	354		1.63486	0.6729238	545		1.72379	0.7235397	391		1.88704	0.8329855	301
1.61641	0.6370742	451		1.63043	0.6610149	414		1.8198	0.8383395	394		1.8029	0.8007938	345
1.6	0.6479285	425		1.60357	0.6530777	280		1.83893	0.8374011	298		1.875	0.8202065	200
1.67972	0.729908	281		1.54455	0.617484	303		1.73064	0.7316475	297		1.9486	1.04463	214
MCF10A no disturbance- Area (um^2)								MDA-MB-231 no disturbance- Area (um^2)
MCF10A LV				MCF10A HV				MDA-MB-231 LV				MDA-MB-231 HV
Mean	STDEV	number of cells		Mean	STDEV	number of cells		Mean	STDEV	number of cells		Mean	STDEV	number of cells
388.247	191.532	898		345.863	128.423	576		250.384	100.436	476		425.719	220.306	405
380.951	198.995	717		323.416	117.503	695		260.928	119.635	566		407.894	192.88	548
330.151	150.94	245		365.556	151.971	513		271.592	167.187	319		363.289	159.238	440
324.797	122.994	370		369.424	163.953	491		252.148	101.358	427		356.39	160.553	264
324.485	163.705	301		360.213	147.106	164		280.692	156.995	253		333.198	139.105	202
332.446	154.384	368		379.592	145.768	240		292.66	110.53	288		361.969	154.903	227
MCF10A no disturbance - Circularity								MDA-MB-231 no disturbance - Circularity
MCF10A LV				MCF10A HV				MDA-MB-231 LV				MDA-MB-231 HV
Mean	STDEV	number of cells		Mean	STDEV	number of cells		Mean	STDEV	number of cells		Mean	STDEV	number of cells
0.84783931	0.110744306	898		0.859749653	0.092747135	576		0.834772479	0.139824741	476		0.745953086	0.152025416	405
0.850991492	0.098820403	717		0.869314676	0.089481881	695		0.826788516	0.142786633	566		0.763077555	0.15222571	548
0.834197959	0.116457431	245		0.829331189	0.104091997	513		0.821968652	0.133613511	319		0.77235	0.147209032	440
0.851677297	0.106969629	370		0.836236864	0.104021918	491		0.84904637	0.120569569	427		0.781546212	0.152068095	264
0.852595349	0.105708768	301		0.842215854	0.098169105	164		0.843527668	0.117101134	253		0.834208911	0.120347994	202
0.848846467	0.107454634	368		0.867144167	0.085183249	240		0.833580903	0.132966135	288		0.804606608	0.126896479	227
MCF10A no disturbance - aspect ratio								MDA-MB-231 no disturbance - aspect ratio
MCF10A LV				MCF10A HV				MDA-MB-231 LV				MDA-MB-231 HV
Mean	STDEV	number of cells		Mean	STDEV	number of cells		Mean	STDEV	number of cells		Mean	STDEV	number of cells
1.57461	0.6789568	898		1.51736	0.6183096	576		1.7521	0.8114288	476		2.07654	0.9629616	405
1.54393	0.6184615	717		1.52086	0.5873884	695		1.77385	0.8276772	566		1.9854	0.9578724	548
1.66939	0.7077452	245		1.68616	0.6709248	513		1.81191	0.7984158	319		1.95	0.9363575	440
1.59189	0.720162	370		1.63951	0.6502644	491		1.70492	0.7424418	427		1.99621	0.9730127	264
1.59468	0.5959628	301		1.62805	0.5877636	164		1.70356	0.7203582	253		1.65842	0.7512202	202
1.58152	0.6716411	368		1.4125	0.5418182	240		1.72569	0.7948656	288		1.82379	0.7953169	227
